# Supplementary material for: Genotype Analysis on Orientia tsutsugamushi Causing Scrub Typhus in Malaysia: A Re-Emerging Disease
Source: Trop Med Infect Dis. 2025 Sep 2;10(9):252. doi: 10.3390/tropicalmed10090252 (PMC12474467; doi:10.3390/tropicalmed10090252)
Supplement: Supplementary file 1 [file tropicalmed-10-00252-s001.zip]

Archive with 2 entries (2 files):
- 3785082_Figure S1.pdf
- 3785082_Table S1.xlsx
