# Supplementary material for: Genotype Analysis on Orientia tsutsugamushi Causing Scrub Typhus in Malaysia: A Re-Emerging Disease
Source: Trop Med Infect Dis. 2025 Sep 2;10(9):252. doi: 10.3390/tropicalmed10090252 (PMC12474467; doi:10.3390/tropicalmed10090252)
Supplement: Supplementary file 1 [file tropicalmed-10-00252-s001.zip › 3785082_Table S1.xlsx]

## Sheet: Sheet1
Table S1. List of 156 tsa56 genes and their information used in this study
Strain name	Isolation Host	Isolated location	Year of isolation	Genotype	Accession no.
01QNg	Human	Vietnam	2009	Karp	HQ718448
02QNg_VN	Human	Vietnam	2013	TA763	HQ718449
05QNg	Human	Vietnam	2009	Karp	HQ718451
45QN	Human	Vietnam	2009	TA763	HQ718459
61QN	Human	Vietnam	2009	Gilliam	HQ718460
CBNU-20	Human	Korea	2010	Karp	JQ898367
CH0711a	Human	Taiwan	2007	Saitama	GQ332749
CMCOT1	Human	India	2021	TA763	OK545864
CMCOT11	Human	India	2021	TA763	OP037799
CMCOT2	Human	India	2021	Karp	OK642783
CMCOT7	Human	India	2021	TA763	OP037795
CMCOTB8H	Human	India	2003	Karp	OP068199
FPW1038	Human	Thailand	2004	Kato	EF213087
Hualien-1	Human	Taiwan	2002	Gilliam	AY243357
Hualien-12	Human	Taiwan	2004	Karp	DQ323176
Hualien-3	Human	Taiwan	2003	Kato	AY636101
Hualien-4	Human	Taiwan	2003	Kato	AY714315
IMRS_RE1	Human	Malaysia	2022	Karp	this study
IMRS_RE1002	Human	Malaysia	2024	TA763	this study
IMRS_RE1013	Human	Malaysia	2024	Kato	this study
IMRS_RE1016	Human	Malaysia	2024	Gilliam	this study
IMRS_RE1019	Human	Malaysia	2024	Karp	this study
IMRS_RE1022	Human	Malaysia	2024	Gilliam	this study
IMRS_RE1028	Human	Malaysia	2024	Karp	this study
IMRS_RE1031	Human	Malaysia	2024	TA763	this study
IMRS_RE1039	Human	Malaysia	2024	TA763	this study
IMRS_RE1040	Human	Malaysia	2024	TA763	this study
IMRS_RE1044	Human	Malaysia	2024	Karp	this study
IMRS_RE1060	Human	Malaysia	2024	Karp	this study
IMRS_RE1068	Human	Malaysia	2024	Gilliam	this study
IMRS_RE1069	Human	Malaysia	2024	Gilliam	this study
IMRS_RE1071	Human	Malaysia	2024	Kato	this study
IMRS_RE1072	Human	Malaysia	2024	Kato	this study
IMRS_RE1075	Human	Malaysia	2024	Gilliam	this study
IMRS_RE1079	Human	Malaysia	2024	Karp	this study
IMRS_RE1081	Human	Malaysia	2024	Gilliam	this study
IMRS_RE1082	Human	Malaysia	2024	Gilliam	this study
IMRS_RE1089	Human	Malaysia	2024	Kato	this study
IMRS_RE111	Human	Malaysia	2023	Karp	this study
IMRS_RE1121	Human	Malaysia	2024	Kato	this study
IMRS_RE1122	Human	Malaysia	2024	Kato	this study
IMRS_RE1124	Human	Malaysia	2024	TA763	this study
IMRS_RE1128	Human	Malaysia	2024	Karp	this study
IMRS_RE1132	Human	Malaysia	2024	TA763	this study
IMRS_RE1133	Human	Malaysia	2024	Gilliam	this study
IMRS_RE1154	Human	Malaysia	2024	Gilliam	this study
IMRS_RE1156	Human	Malaysia	2024	Kato	this study
IMRS_RE1160	Human	Malaysia	2024	Kato	this study
IMRS_RE1161	Human	Malaysia	2024	Kato	this study
IMRS_RE1162	Human	Malaysia	2024	Gilliam	this study
IMRS_RE1163	Human	Malaysia	2024	Karp	this study
IMRS_RE1164	Human	Malaysia	2024	Gilliam	this study
IMRS_RE1165	Human	Malaysia	2024	Gilliam	this study
IMRS_RE1166	Human	Malaysia	2024	Gilliam	this study
IMRS_RE1168	Human	Malaysia	2024	Gilliam	this study
IMRS_RE1169	Human	Malaysia	2024	Karp	this study
IMRS_RE1171	Human	Malaysia	2024	Kato	this study
IMRS_RE1179	Human	Malaysia	2024	Kato	this study
IMRS_RE118	Human	Malaysia	2023	Gilliam	this study
IMRS_RE1183	Human	Malaysia	2024	Karp	this study
IMRS_RE1187	Human	Malaysia	2024	Kato	this study
IMRS_RE1190	Human	Malaysia	2024	TA763	this study
IMRS_RE1200	Human	Malaysia	2024	Kato	this study
IMRS_RE125	Human	Malaysia	2023	TA763	this study
IMRS_RE144	Human	Malaysia	2023	Gilliam	this study
IMRS_RE207	Human	Malaysia	2023	Gilliam	this study
IMRS_RE215	Human	Malaysia	2023	Karp	this study
IMRS_RE275	Human	Malaysia	2023	Karp	this study
IMRS_RE277	Human	Malaysia	2023	Karp	this study
IMRS_RE282	Human	Malaysia	2023	TA763	this study
IMRS_RE29	Human	Malaysia	2022	Gilliam	this study
IMRS_RE303	Human	Malaysia	2023	Karp	this study
IMRS_RE333	Human	Malaysia	2023	TA763	this study
IMRS_RE339	Human	Malaysia	2023	Gilliam	this study
IMRS_RE340	Human	Malaysia	2023	Karp	this study
IMRS_RE343	Human	Malaysia	2023	Karp	this study
IMRS_RE349	Human	Malaysia	2023	TA763	this study
IMRS_RE365	Human	Malaysia	2023	TA763	this study
IMRS_RE370	Human	Malaysia	2023	Karp	this study
IMRS_RE379	Human	Malaysia	2023	Gilliam	this study
IMRS_RE385	Human	Malaysia	2023	Karp	this study
IMRS_RE40	Human	Malaysia	2022	Kato	this study
IMRS_RE416	Human	Malaysia	2024	Karp	this study
IMRS_RE425	Human	Malaysia	2024	Karp	this study
IMRS_RE426	Human	Malaysia	2024	Kato	this study
IMRS_RE430	Human	Malaysia	2024	Gilliam	this study
IMRS_RE446	Human	Malaysia	2024	Gilliam	this study
IMRS_RE451	Human	Malaysia	2024	TA763	this study
IMRS_RE54	Human	Malaysia	2022	Kato	this study
IMRS_RE615	Human	Malaysia	2024	Karp	this study
IMRS_RE622	Human	Malaysia	2024	Gilliam	this study
IMRS_RE624	Human	Malaysia	2024	Gilliam	this study
IMRS_RE626	Human	Malaysia	2024	Karp	this study
IMRS_RE641	Human	Malaysia	2024	Karp	this study
IMRS_RE644	Human	Malaysia	2024	Kato	this study
IMRS_RE66	Human	Malaysia	2022	Karp	this study
IMRS_RE683	Human	Malaysia	2024	Kato	this study
IMRS_RE697	Human	Malaysia	2024	Gilliam	this study
IMRS_RE725	Human	Malaysia	2024	Gilliam	this study
IMRS_RE729	Human	Malaysia	2024	Karp	this study
IMRS_RE738	Human	Malaysia	2024	TA763	this study
IMRS_RE760	Human	Malaysia	2024	Kato	this study
IMRS_RE772	Human	Malaysia	2024	Gilliam	this study
IMRS_RE773	Human	Malaysia	2024	Gilliam	this study
IMRS_RE795	Human	Malaysia	2024	TA763	this study
IMRS_RE797	Human	Malaysia	2024	TA763	this study
IMRS_RE804	Human	Malaysia	2024	Karp	this study
IMRS_RE809	Human	Malaysia	2024	TA763	this study
IMRS_RE814	Human	Malaysia	2024	Karp	this study
IMRS_RE817	Human	Malaysia	2024	TA763	this study
IMRS_RE818	Human	Malaysia	2024	Gilliam	this study
IMRS_RE850	Human	Malaysia	2024	Karp	this study
IMRS_RE873	Human	Malaysia	2024	Karp	this study
IMRS_RE880W	Human	Malaysia	2024	Kato	this study
IMRS_RE921	Human	Malaysia	2024	TA763	this study
IMRS_RE922	Human	Malaysia	2024	Kato	this study
IMRS_RE933	Human	Malaysia	2024	Karp	this study
IMRS_RE935	Human	Malaysia	2024	Kato	this study
IMRS_RE938	Human	Malaysia	2024	TA763	this study
IMRS_RE947	Human	Malaysia	2024	TA763	this study
IMRS_RE958	Human	Malaysia	2024	TA763	this study
IMRS_RE963	Human	Malaysia	2024	Gilliam	this study
IMRS_RE983	Human	Malaysia	2024	Gilliam	this study
Inha-B201883-1	Human	Korea	2009	Boryong	HQ660198
Je-Cheon	Human	Korea	NA	Karp	AF430143
Jin2012	Human	China	2012	Karp	KJ001159
Kaisei	Human	Japan	1993	Gilliam	JX235719
KM0607h	Human	Taiwan	2006	Karp	GQ332746
LA-1	Chigger	Malaysia	1993	Karp	AF173049
LF-1	Chigger	Malaysia	1993	Kato	AF173050
Omagari	Human	Japan	1990	Kato	AF173040
OTM1	Human	Malaysia	2013	Karp	KT748526
OTM3	Human	Malaysia	2013	Karp	KT748528
Otmmc182	Human	Bangladesh	2018	Karp	MK617192
Ot-MMC-NL-14	Human	Bangladesh	2023	Gilliam	PP540253
Ot-MMC-NL-198	Human	Bangladesh	2023	Karp	PP540254
Ot-MMC-NL-268	Human	Bangladesh	2023	Karp	PP540255
Ot-MMC-NL-322	Human	Bangladesh	2023	Karp	PP540256
S0522327	Human	Cambodia	2008	Kato	HQ718420
S0617100	Human	Cambodia	2009	Gilliam	HQ718421
S0902151	Human	Cambodia	2008	Karp	HQ718422
S1006257	Human	Cambodia	2008	Gilliam	HQ718426
Shimokoshi	Human	Japan	1980	Shimokoshi	M63381
T0224198	Human	Cambodia	2009	Karp	HQ718432
T1015340Sp	Human	Cambodia	2010	Gilliam	HQ718439
T1125175_KH	Human	Cambodia	2013	TA763	HQ731680
Taguchi	Human	Japan	1984	Kawasaki	AF173038
Taitung-2	Human	Taiwan	2002	Gilliam	AY335819
Taitung-4	Human	Taiwan	2004	TA763	AY787232
Taitung-7	Human	Taiwan	2004	Karp	EU551148
UT150	Human	Thailand	2004	Karp	EF213086
UT176	Human	Thailand	2004	Karp	EF213081
UT196	Human	Thailand	2004	Gilliam	EF213079
UT213	Human	Thailand	2004	Karp	EF213088
UT76	Human	Thailand	2003	Karp	EF213078
Young-worl	Human	Korea	NA	Saitama	AF430141
